# Supplementary material for: Improved Bioavailability of Stilbenes from Cajanus cajan (L.) Millsp. Leaves Achieved by Hydroxypropyl-β-Cyclodextrin Inclusion: Preparation, Characterization and Pharmacokinetic Assessment
Source: Molecules. 2025 Jun 10;30(12):2526. doi: 10.3390/molecules30122526 (PMC12195777; doi:10.3390/molecules30122526)
Supplement: Supplementary file 1 [file molecules-30-02526-s001.zip]

Archive with 1 entries (1 files):
- molecules-3661624-supplementary.pdf
